# Supplementary material for: Lymphoma-Associated Biomarkers Are Increased in Current Smokers in Twin Pairs Discordant for Smoking
Source: Cancers (Basel). 2021 Oct 27;13(21):5395. doi: 10.3390/cancers13215395 (PMC8582438; doi:10.3390/cancers13215395)
Supplement: Supplementary file 1 [file cancers-13-05395-s001.zip]

Archive with 1 entries (1 files):
- cancers-1405106-suppl-new.pdf
